# Supplementary material for: A New Genome-to-Genome Comparison Approach for Large-Scale Revisiting of Current Microbial Taxonomy
Source: Microorganisms. 2019 Jun 3;7(6):161. doi: 10.3390/microorganisms7060161 (PMC6616886; doi:10.3390/microorganisms7060161)
Supplement: Supplementary file 1 [file microorganisms-07-00161-s001.zip]

Archive with 5 entries (4 files):
- supplementary_files/
- supplementary_files/Supplemental_Figures.pdf
- supplementary_files/Supplemental_TableS1.pdf
- supplementary_files/Supplemental_TableS2.pdf
- supplementary_files/Supplemental_TableS3.pdf
